# Supplementary material for: Genome-Wide Analysis of the AP2/ERF Transcription Factors Family and the Expression Patterns of DREB Genes in Moso Bamboo (Phyllostachys edulis)
Source: PLoS One. 2015 May 18;10(5):e0126657. doi: 10.1371/journal.pone.0126657 (PMC4436012; doi:10.1371/journal.pone.0126657)
Supplement: S2 Table — (XLS) [file pone.0126657.s005.xls]

## Sheet: Sheet1
Gene ID	CDS length	Protein length	MW(kDa)	PI	Subcellular Localization	Group Name
PH01000046G1730	795	264	29	9.47	n/9.92	Ib
PH01000242G1390	792	263	28.5	9.05	n/4.92	Ib
PH01002393G0230	864	287	31	11.07	n/9.84	IIa
PH01000887G0500	522	173	17.6	5.88	n/9.68	IIb
PH01001003G0160	690	229	23.8	5.01	n/9.00	IIb
PH01001205G0030	552	183	19.7	4.85	n/9.90	IIIb
PH01000017G0950	570	189	20.1	5.13	n/9.94	IIIc
PH01000131G1240	735	244	25.6	5.11	n/9.73	IIIc
PH01001480G0400	732	243	25.6	5.6	n/9.83	IIIc
PH01000023G1030	822	273	28.4	5.2	n/9.90	IIId
PH01000668G0350	825	274	28.8	5.34	n/9.92	IIId
PH01000343G0780	786	261	27.8	6.31	n/9.90	IIId
PH01003772G0170	807	268	28.4	7.13	n/9.90	IIId
PH01000841G0400	786	261	27.6	5.13	n/9.93	IIId
PH01000668G0390	624	207	22	5.49	n/9.89	IIId
PH01000343G0830	654	217	22.9	5.53	n/9.92	IIId
PH01088680G0010	657	218	23	5.53	n/9.89	IIId
PH01003107G0070	738	245	26.3	5.19	n/9.90	IIId
PH01003772G0180	657	218	23.2	5.24	n/9.89	IIId
PH01003475G0200	1005	334	36.3	5.92	n/9.68	IIIe
PH01000124G0270	669	222	23.8	6.18	n/9.95	IIIe
PH01000098G1180	777	258	28.7	5.03	n/9.91	IVa
PH01003928G0080	681	226	25.4	5.35	n/9.88	IVa
PH01000022G0050	525	174	18.8	4.5	n/9.78	IVb
PH01000188G0980	918	305	32.6	6.55	n/9.38	IVb
PH01001487G0410	693	230	24.8	5.03	n/9.35	IVb
PH01002279G0250	816	271	28.7	8.1	n/9.21	IVb
PH01000791G0820	615	204	22.2	9.18	n/9.62	Va
PH01000182G0630	861	286	30.32	4.73	n/5.34	VI
PH01000568G0750	885	294	31.14	4.88	n/8.94	VI
PH01001773G0070	756	251	26.87	5.73	n/9,82	VI
PH01001057G0620	1017	338	35.96	4.58	n/8.44	VI
PH01001381G0480	525	174	19.05	9.64	n/9.66	VI
PH01003923G0110	783	260	28.9	5.18	n/7.60	VI
PH01000320G0460	966	321	34.4	4.79	n/6.45	VI-L
PH01003811G0100	858	285	31.55	4.66	Ch/5.03	VI-L
PH01004434G0040	849	282	31.32	4.7	n/7.78	VI-L
PH01003506G0180	1119	372	40.7	4.72	n/9.90	VIIa
PH01000014G0360	1080	359	39.71	4.82	n/9.88	VIIa
PH01001102G0050	1077	358	39.59	5	n/9.93	VIIa
PH01000210G1070	1113	370	40.81	4.7	n/9.90	VIIa
PH01001080G0230	1200	399	42.95	5.12	n/9.51	VIIa
PH01002593G0060	1215	404	43.37	4.91	n/9.79	VIIa
PH01000364G1150	645	214	23.61	6.22	n/9.72	VIIa
PH01000027G2350	1140	379	41.13	5.3	n/9.27	VIIa
PH01001864G0070	567	188	19.73	7.67	n/6.44	VIIa
PH01003023G0010	702	233	25.49	6.65	n/4.99	VIIa
PH01000038G0840	753	250	27.66	6.36	n/9.83	VIIa
PH01000115G0420	999	332	36.11	5.55	n/9.05	VIIa
PH01000115G0490	1032	343	36.46	4.57	n/9.79	VIIa
PH01000115G0470	879	292	31.41	4.5	n/8.83	VIIa
PH01000038G0910	945	314	33.98	4.59	n/6.46	VIIa
PH01026494G0010	540	179	18.77	7.63	n/9.83	VIIa
PH01002733G0270	576	191	21.11	6.19	n/6.62	VIIa
PH01001704G0270	531	176	19.73	8.76	n/9.76	VIIb
PH01000069G0560	309	102	11.15	9.45	n/8.70	VIIIa
PH01000093G1890	561	186	19.03	8.97	n/9.70	VIIIa
PH01000573G0670	618	205	21.4	9.24	n/9.92	VIIIa
PH01000573G0640	663	220	22.9	9.2	n/9.81	VIIIa
PH01000890G0360	612	203	21	10.87	n/9.56	VIIIa
PH01000084G1170	822	273	28.8	10.68	n/4.40	VIIIa
PH01002604G0290	684	227	23.3	9.41	n/9.92	VIIIa
PH01001489G0540	687	228	24.4	9.52	n/9.82	VIIIa
PH01000032G1740	708	235	23.8	9.65	n/9.89	VIIIa
PH01001112G0650	516	171	18.33	10.07	n/9.87	VIIIa
PH01001609G0410	522	173	18.53	9.6	n/9.91	VIIIa
PH01001112G0620	708	235	24.2	9.66	n/9.74	VIIIa
PH01002571G0300	753	250	27.6	5.93	n/9.88	IXb
PH01000171G0880	771	256	28.12	6.01	n/9.89	IXb
PH01001938G0330	783	260	28.52	9.04	n/9.95	IXc
PH01001229G0220	831	276	29.77	7.72	n/9.93	IXc
PH01000085G0010	609	202	21.43	9.75	n/9.89	IXc
PH01000004G0570	1023	340	36.34	9.16	n/9.78	Xa
PH01001201G0350	1032	343	35.41	6.33	n/9.77	Xa
PH01002648G0300	531	176	19.19	11.07	n/9.90	Xa
PH01000493G0150	777	258	28.14	5.37	n/9.66	Xb
PH01000149G0850	801	266	28.79	5.27	n/9.45	Xb
PH01000559G0630	810	269	29.21	5.32	n/9.87	Xb
PH01000437G0390	699	232	24.9	8.6	n/9.92	Xb
PH01000173G0700	666	221	23.49	9.86	n/9.94	Xb
PH01000007G1520	1809	602	64.76	6.7	n/9.84	AP2 （two AP2/ERF domain）
PH01000135G0570	921	306	33	5.37	n/7.22	AP2 （two AP2/ERF domain）
PH01000193G0900	1839	612	65.46	5.88	n/9.69	AP2 （two AP2/ERF domain）
PH01000379G0890	1161	386	42.43	8.85	n/9.86	AP2 （two AP2/ERF domain）
PH01000428G0870	1236	411	44.09	5.9	n/9.89	AP2 （two AP2/ERF domain）
PH01000597G0530	1410	469	50.55	6.02	n/9.94	AP2 （two AP2/ERF domain）
PH01000948G0320	1410	469	51.14	7.67	n/9.88	AP2 （two AP2/ERF domain）
PH01001206G0160	1260	419	45.23	8.54	n/9.90	AP2 （two AP2/ERF domain）
PH01001338G0140	1926	641	67.41	6.68	n/9.94	AP2 （two AP2/ERF domain）
PH01001341G0150	1260	419	46.43	4.96	n/9.92	AP2 （two AP2/ERF domain）
PH01001432G0330	1173	390	42.32	5.76	n/9.87	AP2 （two AP2/ERF domain）
PH01001762G0240	1446	481	52.05	8.77	n/7.25	AP2 （two AP2/ERF domain）
PH01002011G0250	1125	374	42.2	9.04	n/9.48	AP2 （two AP2/ERF domain）
PH01002603G0280	1251	416	46.51	5.02	n/9.89	AP2 （two AP2/ERF domain）
PH01002652G0230	678	225	25.21	9.62	n/9.94	AP2 （two AP2/ERF domain）
PH01003083G0160	738	245	26.66	5.21	n/9.82	AP2 （two AP2/ERF domain）
PH01003525G0030	963	320	35.15	9.06	n/9.92	AP2 （two AP2/ERF domain）
PH01003432G0030	906	301	33.44	5.24	n/9.69	AP2 （one AP2/ERF domain）
PH01001057G0460	906	301	32.13	6.86	n/9.68	AP2 （one AP2/ERF domain）
PH01000604G0580	972	323	35.35	9.24	n/9.91	AP2 （one AP2/ERF domain）
PH01003011G0190	621	206	22.03	9.18	n/9.91	AP2 （one AP2/ERF domain）
PH01005239G0070	717	238	25.92	9.51	n/9.92	AP2 （one AP2/ERF domain）
PH01001038G0080	1446	481	52.1	9.21	n/7.84	AP2 （one AP2/ERF domain）
PH01000169G1430	954	317	34.27	6.03	n/9.87	AP2 （one AP2/ERF domain）
PH01002097G0110	549	182	20.5	10.16	n/9.94	AP2 （one AP2/ERF domain）
PH01004181G0030	732	243	25.88	5.32	n/5.25	AP2 （one AP2/ERF domain）
PH01000443G0450	891	296	32.23	4.47	Ch/6.06	AP2 （one AP2/ERF domain）
PH01003515G0070	933	310	32.93	4.48	n/5.49	AP2 （one AP2/ERF domain）
PH01000015G1290	1074	357	38.8	9.44	n/9.89	RAV
PH01000024G2370	1017	338	36.07	9.51	n/9.90	RAV
PH01000281G0890	1071	356	38.88	9.4	n/9.88	RAV
PH01000297G0830	1134	377	40.2	9.68	n/9.93	RAV
PH01000581G0530	1026	341	36.09	9.6	n/9.94	RAV
PH01001971G0060	1143	380	40.16	9.17	n/9.92	RAV
PH01001568G0220	1074	357	38.91	9.34	n/9.86	RAV
PH01001018G0090	669	222	25.24	9.14	n/9.90	Soloist
PH01000303G0100	408	135	14.29	6.15	n/9.93	the others
PH01000028G1600	642	213	22.29	4.47	n/8.76	the others
PH01002652G0240	591	196	21.12	4.45	n/8.80	the others
PH01004233G0070	528	175	19.04	6.79	n/8.77	the others
PH01195697G0010	495	164	17.5	4.74	n/8.79	the others

## Sheet: Sheet2
PH01000131G1240	735	244	25.6	5.11	n/9.73	A1
PH01001480G0400	732	243	25.6	5.6	n/9.83	A1
PH01000022G0050	525	174	18.8	4.5	n/9.78	A2
PH01000188G0980	918	305	32.6	6.55	n/9.38	A2
PH01000098G1180	777	258	28.7	5.03	n/9.91	A2
PH01003928G0080	681	226	25.4	5.35	n/9.88	A2
PH01001487G0410	693	230	24.8	5.03	n/9.35	A2
PH01002279G0250	816	271	28.7	8.1	n/9.21	A2
PH01003475G0200	1005	334	36.3	5.92	n/9.68	A3
PH01000124G0270	669	222	23.8	6.18	n/9.95	A3
PH01000791G0820	615	204	22.2	9.18	n/9.62	A3
PH01001205G0030	552	183	19.7	4.85	n/9.90	A4
PH01000017G0950	570	189	20.1	5.13	n/9.94	A4
PH01003107G0070	738	245	26.3	5.19	n/9.90	A4
PH01003772G0180	657	218	23.2	5.24	n/9.89	A4
PH01000023G1030	822	273	28.4	5.2	n/9.90	A4
PH01000668G0350	825	274	28.8	5.34	n/9.92	A4
PH01000343G0780	786	261	27.8	6.31	n/9.90	A4
PH01003772G0170	807	268	28.4	7.13	n/9.90	A4
PH01000841G0400	786	261	27.6	5.13	n/9.93	A4
PH01000668G0390	624	207	22	5.49	n/9.89	A4
PH01000343G0830	654	217	22.9	5.53	n/9.92	A4
PH01088680G0010	657	218	23	5.53	n/9.89	A4
PH01000887G0500	522	173	17.6	5.88	n/9.68	A5
PH01001003G0160	690	229	23.8	5.01	n/9.00	A5
PH01002393G0230	864	287	31	11.07	n/9.84	A5
PH01000046G1730	795	264	29	9.47	n/9.92	A6
PH01000242G1390	792	263	28.5	9.05	n/4.92	A6
PH01000573G0670	618	205	21.4	9.24	n/9.92	B1
PH01000573G0640	663	220	22.9	9.2	n/9.81	B1
PH01000890G0360	612	203	21	10.87	n/9.56	B1
PH01000084G1170	822	273	28.8	10.68	n/4.40	B1
PH01002604G0290	684	227	23.3	9.41	n/9.92	B1
PH01001489G0540	687	228	24.4	9.52	n/9.82	B1
PH01000032G1740	708	235	23.8	9.65	n/9.89	B1
PH01001112G0620	708	235	24.2	9.66	n/9.74	B1
PH01001112G0650	516	171	18.33	10.07	n/9.87	B1
PH01001609G0410	522	173	18.53	9.6	n/9.91	B1
PH01003506G0180	1119	372	40.7	4.72	n/9.90	B2
PH01000014G0360	1080	359	39.71	4.82	n/9.88	B2
PH01001102G0050	1077	358	39.59	5	n/9.93	B2
PH01000210G1070	1113	370	40.81	4.7	n/9.90	B2
PH01001080G0230	1200	399	42.95	5.12	n/9.51	B2
PH01002593G0060	1215	404	43.37	4.91	n/9.79	B2
PH01001704G0270	531	176	19.73	8.76	n/9.76	B2
PH01000364G1150	645	214	23.61	6.22	n/9.72	B2
PH01000027G2350	1140	379	41.13	5.3	n/9.27	B2
PH01001864G0070	567	188	19.73	7.67	n/6.44	B2
PH01026494G0010	540	179	18.77	7.63	n/9.83	B2
PH01003023G0010	702	233	25.49	6.65	n/4.99	B2
PH01000493G0150	777	258	28.14	5.37	n/9.66	B3
PH01000149G0850	801	266	28.79	5.27	n/9.45	B3
PH01000559G0630	810	269	29.21	5.32	n/9.87	B3
PH01000437G0390	699	232	24.9	8.6	n/9.92	B3
PH01000173G0700	666	221	23.49	9.86	n/9.94	B3
PH01001704G0270	531	176	19.73	8.76	n/9.76	B3
PH01002648G0300	531	176	19.19	11.07	n/9.90	B3
PH01000038G0840	753	250	27.66	6.36	n/9.83	B3
PH01000115G0420	999	332	36.11	5.55	n/9.05	B3
PH01000115G0490	1032	343	36.46	4.57	n/9.79	B3
PH01000115G0470	879	292	31.41	4.5	n/8.83	B3
PH01000038G0910	945	314	33.98	4.59	n/6.46	B3
PH01001938G0330	783	260	28.52	9.04	n/9.95	B3
PH01001229G0220	831	276	29.77	7.72	n/9.93	B3
PH01000085G0010	609	202	21.43	9.75	n/9.89	B3
PH01002571G0300	753	250	27.6	5.93	n/9.88	B3
PH01000171G0880	771	256	28.12	6.01	n/9.89	B3
PH01000069G0560	309	102	11.15	9.45	n/8.70	B3
PH01000093G1890	561	186	19.03	8.97	n/9.70	B3
PH01000004G0570	1023	340	36.34	9.16	n/9.78	B4
PH01001201G0350	1032	343	35.41	6.33	n/9.77	B4
PH01000182G0630	861	286	30.32	4.73	n/5.34	B5
PH01000568G0750	885	294	31.14	4.88	n/8.94	B5
PH01000443G0450	891	296	32.23	4.47	Ch/6.06	B5
PH01001773G0070	756	251	26.87	5.73	n/9,82	B5
PH01001057G0620	1017	338	35.96	4.58	n/8.44	B5
PH01001381G0480	525	174	19.05	9.64	n/9.66	B5
PH01003923G0110	783	260	28.9	5.18	n/7.60	B5
PH01004181G0030	732	243	25.88	5.32	n/5.25	B5
PH01003811G0100	858	285	31.55	4.66	Ch/5.03	B6
PH01004434G0040	849	282	31.32	4.7	n/7.78	B6
PH01003515G0070	933	310	32.93	4.48	n/5.49	B6
PH01000320G0460	966	321	34.4	4.79	n/6.45	B6
PH01000007G1520	1809	602	64.76	6.7	n/9.84	AP2
PH01000135G0570	921	306	33	5.37	n/7.22	AP2
PH01000193G0900	1839	612	65.46	5.88	n/9.69	AP2
PH01000379G0890	1161	386	42.43	8.85	n/9.86	AP2
PH01000428G0870	1236	411	44.09	5.9	n/9.89	AP2
PH01000597G0530	1410	469	50.55	6.02	n/9.94	AP2
PH01000948G0320	1410	469	51.14	7.67	n/9.88	AP2
PH01001206G0160	1260	419	45.23	8.54	n/9.90	AP2
PH01001338G0140	1926	641	67.41	6.68	n/9.94	AP2
PH01001341G0150	1260	419	46.43	4.96	n/9.92	AP2
PH01001432G0330	1173	390	42.32	5.76	n/9.87	AP2
PH01001762G0240	1446	481	52.05	8.77	n/7.25	AP2
PH01002011G0250	1125	374	42.2	9.04	n/9.48	AP2
PH01002603G0280	1251	416	46.51	5.02	n/9.89	AP2
PH01002652G0230	678	225	25.21	9.62	n/9.94	AP2
PH01003083G0160	738	245	26.66	5.21	n/9.82	AP2
PH01003525G0030	963	320	35.15	9.06	n/9.92	AP2
PH01003432G0030	906	301	33.44	5.24	n/9.69	AP2
PH01001057G0460	906	301	32.13	6.86	n/9.68	AP2
PH01000604G0580	972	323	35.35	9.24	n/9.91	AP2
PH01003011G0190	621	206	22.03	9.18	n/9.91	AP2
PH01005239G0070	717	238	25.92	9.51	n/9.92	AP2
PH01001038G0080	1446	481	52.1	9.21	n/7.84	AP2
PH01000169G1430	954	317	34.27	6.03	n/9.87	AP2
PH01002097G0110	549	182	20.5	10.16	n/9.94	AP2
PH01000015G1290	1074	357	38.8	9.44	n/9.89	RAV
PH01000024G2370	1017	338	36.07	9.51	n/9.90	RAV
PH01000281G0890	1071	356	38.88	9.4	n/9.88	RAV
PH01000297G0830	1134	377	40.2	9.68	n/9.93	RAV
PH01000581G0530	1026	341	36.09	9.6	n/9.94	RAV
PH01001971G0060	1143	380	40.16	9.17	n/9.92	RAV
PH01001568G0220	1074	357	38.91	9.34	n/9.86	RAV
PH01001018G0090	669	222	25.24	9.14	n/9.90	Soloist
PH01000303G0100	408	135	14.29	6.15	n/9.93	the others
PH01000028G1600	642	213	22.29	4.47	n/8.76	the others
PH01002652G0240	591	196	21.12	4.45	n/8.80	the others
PH01004233G0070	528	175	19.04	6.79	n/8.77	the others
PH01195697G0010	495	164	17.5	4.74	n/8.79	the others
