# Supplementary material for: Genome-Wide Analysis of the AP2/ERF Transcription Factors Family and the Expression Patterns of DREB Genes in Moso Bamboo (Phyllostachys edulis)
Source: PLoS One. 2015 May 18;10(5):e0126657. doi: 10.1371/journal.pone.0126657 (PMC4436012; doi:10.1371/journal.pone.0126657)
Supplement: S4 Table — Blank cells indicate that the Ka and Ks values were not determined. (XLS) [file pone.0126657.s007.xls]

## Sheet: Sheet1
		Rice					Moso bamboo				Moso bamboo
Group Name	Bamboo genemodel#		Ka value	Ks value	Ka/Ks			Ka value	Ks value	Ka/Ks		Ka value	Ks value	Ka/Ks
A1	PH01000131G1240	Os09g35020	0.2162	0.3145	0.68744		PH01001480G0400	0.0494	0.1583	0.312066
		Os09g35030	0.2761	0.5128	0.538417
A1	PH01001480G0400	Os09g35020	0.2217	0.3966	0.559002		PH01000131G1240	0.0494	0.1583	0.312066
		Os09g35030	0.3009	0.5518	0.545306
A2	PH01000022G0050	Os05g39590	0.3266	0.3332	0.980192
A2	PH01000188G0980	Os03g07830	0.0717	0.303	0.236634
A2	PH01000098G1180	Os01g07120	0.1192	0.4469	0.266726		PH01003928G0080	0.0632	0.2119	0.298254
A2	PH01003928G0080	Os01g07120	0.1343	0.6083	0.220779		PH01000098G1180	0.0632	0.2119	0.298254
A2	PH01001487G0410	Os08g45110	0.2179	0.334	0.652395		PH01002279G0250	0.1339	0.1949	0.687019
A2	PH01002279G0250						PH01001487G0410	0.1339	0.1949	0.687019
A3	PH01003475G0200	Os02g42585	0.1012	0.3346	0.302451		PH01195697G0010	0.0616	0.2258	0.272808
A3	PH01195697G0010						PH01003475G0200	0.0616	0.2258	0.272808
A3	PH01000124G0270	Os02g10760	0.0533	0.402	0.132587		PH01000791G0820	0.0131	0.0859	0.152503
A3	PH01000791G0820	Os02g10760	0.0536	0.4242	0.126355		PH01000124G0270	0.0131	0.0859	0.152503
A4	PH01001205G0030
A4	PH01000017G0950
A4	PH01003107G0070
A4	PH01003772G0180	Os02g43940	0.3886	0.533	0.729081
		Os02g43970	0.3422	0.5692	0.601195
A4	PH01000023G1030	Os04g46400	0.1589	0.1212	1.31106		PH01000668G0350	0.0543	0.1559	0.3483
A4	PH01000668G0350	Os04g46400	0.1608	0.1297	1.23978		PH01000023G1030	0.0543	0.1559	0.3483
A4	PH01000343G0780	Os02g43940	0.1668	0.372	0.448387		PH01003772G0170	0.1368	0.2781	0.491909
		Os02g43970	0.4485	0.4803	0.933791
A4	PH01003772G0170	Os02g43940	0.2293	0.4815	0.47622		PH01000343G0780	0.1368	0.2781	0.491909
		Os02g43970	0.5112	0.4516	1.13198
A4	PH01000841G0400
A4	PH01000668G0390	Os04g46410	0.3478	0.475	0.732211
		Os04g46440	0.0795	0.2056	0.386673
A4	PH01000343G0830	Os02g43970	0.0745	0.3144	0.236959		PH01088680G0010	0.0277	0.2098	0.132031
A4	PH01088680G0010						PH01000343G0830	0.0277	0.2098	0.132031
A5	PH01000887G0500
A5	PH01001003G0160	Os03g15660	0.1029	0.2771	0.371346
A5	PH01002393G0230
A6	PH01000046G1730	Os05g49700	0.1225	0.1182	1.03638		PH01000242G1390	0.0329	0.134	0.245522
A6	PH01000242G1390	Os05g49700	0.1471	0.1089	1.35078		PH01000046G1730	0.0329	0.134	0.245522
B1	PH01000573G0670						PH01000573G0640	0.1262	0.1608	0.784826
B1	PH01000573G0640						PH01000573G0670	0.1262	0.1608	0.784826
B1	PH01000890G0360	Os04g52090	0.1418	0.2964	0.478408
B1	PH01000084G1170	Os04g52090	0.1326	0.3215	0.412442
B1	PH01002604G0290						PH01001489G0540	0.023	0.1586	0.145019
B1	PH01001489G0540	Os05g41780	0.0972	0.3353	0.28989		PH01002604G0290	0.023	0.1586	0.145019
B1	PH01000032G1740	Os01g58420	0.0856	0.7379	0.116005		PH01001112G0620	0.0543	0.1545	0.351456
B1	PH01001112G0620	Os01g58420	0.0864	0.7978	0.108298		PH01000032G1740	0.0543	0.1545	0.351456
B1	PH01001112G0650
B1	PH01001609G0410	Os05g41760	0.1287	0.3223	0.399317
B2	PH01000210G1070	Os02g54160	0.0834	0.3218	0.259167		PH01003506G0180	0.0654	0.1576	0.414975
B2	PH01003506G0180						PH01000210G1070	0.0654	0.1576	0.414975
B2	PH01000014G0360	Os06g09390	0.2025	0.1809	1.1194		PH01001102G0050	0.0992	0.1237	0.80194
B2	PH01001102G0050	Os06g09390	0.1639	0.3648	0.449287		PH01000014G0360	0.0992	0.1237	0.80194
B2	PH01001080G0230	Os09g26420	0.1487	0.3391	0.438514		PH01002593G0060	0.059	0.1128	0.52305
B2	PH01002593G0060						PH01001080G0230	0.059	0.1128	0.52305
B2	PH01001704G0270
B2	PH01000364G1150	Os07g47790	0.1408	0.2884	0.488211
B2	PH01000027G2350
B2	PH01001864G0070						PH01026494G0010	0.0936	0.2062	0.453928
B2	PH01026494G0010						PH01001864G0070	0.0936	0.2062	0.453928
B2	PH01003023G0010	Os03g22170	0.3732	0.3663	1.01884
B3	PH01000493G0150	Os09g28440	0.2588	0.2486	1.04103		PH01000149G0850	0.0839	0.2698	0.310971
B3	PH01000149G0850	Os09g28440	0.3004	0.2235	1.34407		PH01000493G0150	0.0839	0.2698	0.310971
B3	PH01000559G0630	Os08g36920	0.2024	0.1448	1.39779
B3	PH01000437G0390	Os02g52670	0.1753	0.3086	0.568049		PH01000173G0700	0.1864	0.2675	0.696822
B3	PH01000173G0700	Os02g52670	0.2953	0.4511	0.654622		PH01000437G0390	0.1864	0.2675	0.696822
B3	PH01001704G0270
B3	PH01002648G0300
B3	PH01000038G0840
B3	PH01000115G0420	Os03g08470	0.2328	0.2408	0.966777
B3	PH01000115G0490	Os03g08500	0.414	0.5435	0.76173
B3	PH01000115G0470	Os03g08500	0.4659	0.5482	0.849872		PH01000038G0910	0.0883	0.1671	0.528426
B3	PH01000038G0910	Os03g08500	0.4879	0.4119	1.18451		PH01000115G0470	0.0883	0.1671	0.528426
B3	PH01001938G0330						PH01001229G0220	0.1464	0.2614	0.560061
B3	PH01001229G0220	Os09g39850	0.2923	0.6341	0.460968		PH01001938G0330	0.1464	0.2614	0.560061
B3	PH01000085G0010	Os07g22730	0.2154	0.3519	0.612106
		Os07g22770	0.1558	0.4065	0.383272
B3	PH01002571G0300	Os10g41330	0.2622	0.2925	0.89641		PH01000171G0880	0.0697	0.1543	0.451717
B3	PH01000171G0880	Os10g41330	0.312	0.3156	0.988593		PH01002571G0300	0.0697	0.1543	0.451717
B3	PH01000069G0560
B3	PH01000093G1890
B4	PH01000004G0570	Os01g64790	0.1885	0.3526	0.5346
B4	PH01001201G0350	Os05g36100	0.2478	0.2136	1.16011
B5	PH01000182G0630	Os01g46870	0.1174	0.3209	0.365846		PH01000568G0750	0.0578	0.2017	0.286564
B5	PH01000568G0750	Os01g46870	0.103	0.3066	0.335943		PH01000182G0630	0.0578	0.2017	0.286564
B5	PH01000443G0450	Os01g12440	0.3199	0.2102	1.52188
B5	PH01001773G0070
B5	PH01001057G0620
B5	PH01001381G0480						PH01003923G0110	0.1209	0.163	0.741718
B5	PH01003923G0110						PH01001381G0480	0.1209	0.163	0.741718
B5	PH01004181G0030	Os03g60120	0.3886	0.6432	0.604167
B6	PH01003811G0100						PH01004434G0040	0.0567	0.2262	0.250663
B6	PH01004434G0040						PH01003811G0100	0.0567	0.2262	0.250663
B6	PH01003515G0070						PH01000320G0460	0.0486	0.1298	0.374422
B6	PH01000320G0460	Os01g04020	0.1211	0.508	0.238386		PH01003515G0070	0.0486	0.1298	0.374422
AP2	PH01003432G0030						PH01000135G0570	1.0519	1.6492	0.637824
AP2	PH01000135G0570	Os02g51300	0.1916	0.4302	0.445374		PH01003432G0030	1.0519	1.6492	0.637824
AP2	PH01002652G0230						PH01000379G0890	0.1543	0.2301	0.670578
AP2	PH01000379G0890	Os09g25600	0.1164	0.3674	0.316821		PH01002652G0230	0.1543	0.2301	0.670578
AP2	PH01000597G0530	Os04g55970	0.0778	0.4481	0.173622
AP2	PH01000169G1430	Os06g43220	0.2398	0.2074	1.15622		PH01000948G0320	0.0726	0.177	0.410169
AP2	PH01000948G0320	Os06g43220	0.154	0.3423	0.449898		PH01000169G1430	0.0726	0.177	0.410169
AP2	PH01000193G0900	Os03g12950	0.0671	0.3225	0.208062		PH01000007G1520	0.126	0.1553	0.811333
AP2	PH01000007G1520	Os03g12950	0.0687	0.411	0.167153		PH01000193G0900	0.126	0.1553	0.811333
AP2	PH01001206G0160	Os03g07940	0.355	0.7351	0.482927		PH01001338G0140	0.0508	0.118	0.430508
		Os03g12950	0.9966	0.9606	1.03748
		Os03g56050	0.1366	0.3445	0.396517
AP2	PH01001338G0140						PH01001206G0160	0.0508	0.118	0.430508
AP2	PH01002603G0280	Os12g03290	0.1747	0.5088	0.343357		PH01001341G0150	0.0515	0.2088	0.246648
AP2	PH01001341G0150	Os11g03540	0.1871	0.5659	0.330624		PH01002603G0280	0.0515	0.2088	0.246648
AP2	PH01001038G0080	Os03g60430	0.1352	0.3418	0.395553		PH01001432G0330	0.0759	0.15	0.506
AP2	PH01001432G0330	Os03g60430	0.1517	0.2219	0.683641		PH01001038G0080	0.0759	0.15	0.506
AP2	PH01003011G0190						PH01001762G0240	0.0676	0.131	0.516031
AP2	PH01001762G0240						PH01003011G0190	0.0676	0.131	0.516031
AP2	PH01002011G0250
AP2	PH01003083G0160	Os08g07440	0.2493	0.3216	0.775187		PH01003525G0030	0.8126	0.7419	1.0953
AP2	PH01003525G0030						PH01003083G0160	0.8126	0.7419	1.0953
AP2	PH01000428G0870	Os05g03040	0.1922	0.2026	0.948667		PH01001057G0460	0.048	0.0931	0.515575
AP2	PH01001057G0460	Os05g03040	0.1316	0.3534	0.372383		PH01000428G0870	0.048	0.0931	0.515575
AP2	PH01000604G0580
AP2	PH01005239G0070
AP2	PH01002097G0110
RAV	PH01000015G1290	Os01g04750	0.2572	0.1999	1.28664		PH01001568G0220	0.0577	0.1247	0.462711	PH01000281G0890	0.0466	0.1117	0.417189
		Os01g04800	0.2462	0.1293	1.9041
		Os01g49830	0.3792	0.4511	0.840612
RAV	PH01000281G0890	Os01g04750	0.2116	0.4415	0.479275		PH01001568G0220	0.0347	0.0449	0.772829	PH01000015G1290	0.0466	0.1117	0.417189
		Os01g04800	0.2488	0.1521	1.63577
		Os01g49830	0.418	0.3339	1.25187
RAV	PH01001568G0220						PH01000281G0890	0.0347	0.0449	0.772829	PH01000015G1290	0.0577	0.1247	0.462711
RAV	PH01000024G2370	Os05g47650	0.0937	0.2852	0.328541		PH01000297G0830	0.0352	0.161	0.218634
RAV	PH01000297G0830	Os05g47650	0.0862	0.2514	0.34288		PH01000024G2370	0.0352	0.161	0.218634
RAV	PH01000581G0530	Os01g49830	0.0902	0.3007	0.299967		PH01001971G0060	0.0434	0.1066	0.407129
RAV	PH01001971G0060						PH01000581G0530	0.0434	0.1066	0.407129
Soloist	PH01001018G0090	Os02g29550	0.0582	0.0461	1.26247
